# Supplementary material for: Genotypic Characterization and Evaluation of Japonica Soft Rice Varieties in the Yangtze River Delta Region of China
Source: Curr Issues Mol Biol. 2026 Jul 20;48(7):738. doi: 10.3390/cimb48070738 (PMC13409563; doi:10.3390/cimb48070738)
Supplement: Supplementary file 1 [file cimb-48-00738-s001.zip]

Archive with 1 entries (1 files):
- cimb-4417035-supplementary.pdf
